# Supplementary material for: Structural Basis for D3/D4-Selective Antagonism of Piperazinylalkyl Pyrazole/Isoxazole Analogs
Source: Molecules. 2025 Sep 28;30(19):3917. doi: 10.3390/molecules30193917 (PMC12526434; doi:10.3390/molecules30193917)
Supplement: Supplementary file 1 [file molecules-30-03917-s001.zip]

Archive with 1 entries (1 files):
- molecules-3886214-supplementary.pdf
